# Supplementary material for: Identifying and exploiting combinatorial synthetic lethality by characterizing adaptive kinome rewiring of EGFRvIII-driven glioblastoma
Source: Acta Neuropathol Commun. 2025 Jun 28;13:143. doi: 10.1186/s40478-025-02068-y (PMC12205505; doi:10.1186/s40478-025-02068-y)
Supplement: Supplementary file 1 — Supplementary Material 1: Table ST.1 Genes in upset plot (Fig. 3A) of FS culture of acquired resistant cell lines. Table ST.2 Genes in upset plot (Fig. 3B) of SS culture of acquired resistant cell lines. Table ST.3 Genes in upset plot (Fig. 3C) of unique kinases identified in upset plots from Fig. 3A, B. Table ST.4 Genes in upset plot (Fig. 3D) of shared kinases identified in upset plots from Fig. 3AB. Table ST.5 BL kinase signatures identified in cells with acquired resistance. Table ST.6 Genes in upset plot (Fig. 5C) of upregulated kinases after afatinib treatment. Table ST.7. Genes in upset plot (Fig. 5D) of downregulated kinases after afatinib treatment. Table ST.8 EGFRi signature from DE kinases identified in acutely treated CEv3 and acquired resistance cells. Table ST. 9 Genes in upset plot (Fig. 5E) of BL kinase and EGFRi signatures. [file 40478_2025_2068_MOESM1_ESM.xlsx]

## Sheet: ST1_3A_upset
E4_fs_E5_fs_G1_fs_G5_fs_G8_fs_G12_fs	E4_fs_E5_fs_G1_fs_G5_fs_G8_fs	E4_fs_E5_fs_G5_fs_G8_fs_G12_fs	E4_fs_G1_fs_G5_fs_G8_fs_G12_fs	E5_fs_G1_fs_G5_fs_G8_fs_G12_fs	E4_fs_E5_fs_G5_fs_G12_fs	E4_fs_G1_fs_G5_fs_G12_fs	E4_fs_G5_fs_G8_fs_G12_fs	E5_fs_G1_fs_G5_fs_G8_fs	E5_fs_G1_fs_G5_fs_G12_fs	G1_fs_G5_fs_G8_fs_G12_fs	E4_fs_E5_fs_G1_fs	E5_fs_G1_fs_G5_fs	E5_fs_G1_fs_G12_fs	E5_fs_G5_fs_G8_fs	E5_fs_G5_fs_G12_fs	E5_fs_G1_fs	E5_fs_G5_fs	E5_fs_G12_fs	G1_fs_G5_fs	G1_fs_G8_fs	G1_fs_G12_fs	G5_fs_G8_fs	G5_fs_G12_fs	G8_fs_G12_fs	E5_fs	G5_fs	G8_fs	G12_fs
Pdgfrb	Epha4	Ephb3	Rps6ka1	Mapk3	Stk10	Bmpr2	Mast4	Dstyk	Mknk2	Rock2	Ripk2	Prkaa2	Tec	Camk1d	Acvr1b	Ephb2	Ddr1	Camk2a	Cdk6	Clk1	Hck	Csnk1e	Camk2d	Mapk7	Fgfr1	Aurka	Bmpr1a	Fyn
Rps6ka6	Fgfr2							Ephb4						Irak4	Cdk14		Fer	Stk11	Nme4			Pfkl			Gsk3b	Axl	Clk4	Lats1
								Ilk						Prkaca	Map4k4		Fn3k		Riok2			Pip4k2b			Mapk10	Bub1b	Csk
																	Igf1r					Rock1			Phkg2	Cdk13	Csnk2a1
																	Insr					Srpk1			Pik3r4	Cdk5	Frk
																	Mapk14								Tnik	Chek1	Map4k5
																	Pip4k2c									Chek2	Mapk8
																	Prkdc									Chka	Mark2
																	Slk									Clk3	Peak1
																	Taok3									Dck	Prkd3
																										Egfr	Ulk1
																										Epha2
																										Fn3krp
																										Ikbke
																										Jak1
																										Lrrk2
																										Lyn
																										Map2k4
																										Mapk1
																										Mapk15
																										Mark3
																										Melk
																										Nek3
																										Nek9
																										Pikfyve
																										Plk4
																										Prkaa1
																										Prkacb
																										Prkce
																										Rps6kc1
																										Stk38
																										Stk38l
																										Tesk1
																										Tnk2
																										Ttk

## Sheet: ST2_3B_upset
E4_ss_E5_ss_G1_ss_G5_ss_G8_ss_G12_ss	E4_ss_E5_ss_G1_ss_G5_ss_G8_ss	E4_ss_E5_ss_G1_ss_G5_ss_G12_ss	E4_ss_E5_ss_G1_ss_G8_ss_G12_ss	E4_ss_E5_ss_G5_ss_G8_ss_G12_ss	E4_ss_G1_ss_G5_ss_G8_ss_G12_ss	E5_ss_G1_ss_G5_ss_G8_ss_G12_ss	E4_ss_G5_ss_G8_ss_G12_ss	E5_ss_G1_ss_G5_ss_G8_ss	E5_ss_G5_ss_G8_ss_G12_ss	G1_ss_G5_ss_G8_ss_G12_ss	E4_ss_E5_ss_G12_ss	E5_ss_G1_ss_G12_ss	E5_ss_G5_ss_G8_ss	G1_ss_G5_ss_G12_ss	E4_ss_E5_ss	E5_ss_G5_ss	G1_ss_G5_ss	G1_ss_G8_ss	G1_ss_G12_ss	G8_ss_G12_ss	E5_ss	G1_ss	G5_ss	G8_ss	G12_ss
Csk	Ripk2	Erbb2	Tk2	Wee1	Bmpr2	Pkn1	Fgfr2	Mast4	Pfkm	Adk	Chuk	Map2k4	Prkdc	Egfr	Map3k4	Cdk5	Camkk2	Trio	Clk4	Ephb2	Frk	Chkb	Brsk2	Nrbp1	Acvr1b
Csnk1e					Ddr1	Plk4				Aurka	Mtor			Mapk7			Fastkd5		Map3k3		Prkaa2		Chek1		Braf
Dstyk						Tnik				Map4k5							Melk		Met				Mapk1		Camk1d
Ephb3										Mknk2							Rock2								Camk2a
Fgfr1										Plk1															Camk2d
Fn3k										Rock1															Cdk1
Hck										Srpk1															Cdk14
Ikbkb																									Cdk4
Ilk																									Epha2
Irak4																									Fyn
Mapk15																									Jak3
Mapk3																									Lats1
Pdgfrb																									Map4k4
Peak1																									Stk10
Pikfyve
Rps6ka1
Rps6ka6
Ttk

## Sheet: ST3_3C_upset
G5_fs_G5_ss	G5_fs_G12_ss	G8_fs_E5_ss	G12_fs_G12_ss	E5_fs	G5_fs	G8_fs	G1_ss	G5_ss	G8_ss	G12_ss
Chek1	Epha2	Frk	Fyn	Gsk3b	Axl	Bmpr1a	Chkb	Brsk2	Nrbp1	Braf
Mapk1			Lats1	Mapk10	Bub1b	Csnk2a1				Cdk1
				Phkg2	Cdk13	Mapk8				Cdk4
				Pik3r4	Chek2	Mark2				Jak3
					Chka	Prkd3
					Clk3	Ulk1
					Dck
					Fn3krp
					Ikbke
					Jak1
					Lrrk2
					Lyn
					Mark3
					Nek3
					Nek9
					Prkaa1
					Prkacb
					Prkce
					Rps6kc1
					Stk38
					Stk38l
					Tesk1
					Tnk2

## Sheet: ST4_3D_upset
fs_ss	fs	ss
Bmpr2	Cdk6	Adk
Csnk1e	Clk1	Camkk2
Ddr1	Epha4	Chuk
Dstyk	Ephb4	Erbb2
Ephb2	Fer	Fastkd5
Ephb3	Igf1r	Ikbkb
Fgfr2	Insr	Map3k3
Fn3k	Mapk14	Map3k4
Hck	Nme4	Met
Ilk	Pfkl	Mtor
Irak4	Pip4k2b	Pfkm
Mapk3	Pip4k2c	Pkn1
Mapk7	Prkaca	Plk1
Mast4	Riok2	Tk2
Mknk2	Slk	Trio
Pdgfrb	Stk11	Wee1
Prkdc	Taok3
Ripk2	Tec
Rock1
Rock2
Rps6ka1
Rps6ka6
Srpk1

## Sheet: ST5_Baseline_Kinase_Sigs
E5_BL_sig	G1_BL_sig	G5_BL_sig	G8_BL_sig	G12_BL_sig	OL_BL_sig
Gsk3b	Chkb	Axl	Bmpr1a	Braf	Pdgfrb
Mapk10		Bub1b	Csnk2a1	Cdk1	Rps6ka6
Phkg2		Cdk13	Mapk8	Cdk4	Fgfr2
Pik3r4		Chek2	Mark2	Jak3	Ephb3
		Chka	Prkd3		Rps6ka1
		Clk3	Ulk1		Mapk3
		Dck	Nrbp1		Bmpr2
		Fn3krp			Mast4
		Ikbke			Dstyk
		Jak1			Ilk
		Lrrk2			Mknk2
		Lyn			Rock2
		Mark3			Ripk2
		Nek3			Irak4
		Nek9			Ephb2
		Prkaa1			Ddr1
		Prkacb			Fn3k
		Prkce			Prkdc
		Rps6kc1			Hck
		Stk38			Csnk1e
		Stk38l			Rock1
		Tesk1			Srpk1
		Tnk2			Mapk7
		Brsk2

## Sheet: ST6_5C_upset
CEv3.up_G12.up_G8.up_G5.up_G1.up_E5.up_E4.up	CEv3.up_G12.up_G8.up_G1.up_E5.up_E4.up	CEv3.up_G8.up_G5.up_G1.up_E5.up_E4.up	CEv3.up_G8.up_G1.up_E5.up_E4.up	CEv3.up_G8.up_G1.up_E4.up	CEv3.up_G5.up_E5.up_E4.up	CEv3.up_G1.up_E5.up_E4.up	G8.up_G1.up_E5.up_E4.up	CEv3.up_G12.up_E5.up	CEv3.up_G5.up_G1.up	CEv3.up_G1.up_E4.up	CEv3.up_G12.up	CEv3.up_G8.up	CEv3.up_G5.up	CEv3.up_G1.up	CEv3.up_E5.up	CEv3.up_E4.up	G1.up_E4.up	CEv3.up	G12.up	G5.up	G1.up	E5.up	E4.up
Igf1r	Insr	Camk2d	Prkacb	Pck2	Mapk3	Pip4k2c	Camk2g	Mtor	Nek1	Pkm	Dstyk	Eif2ak2	Rock2	Csnk2a1	Prkd1	Adck1	Hk1	Acvr1b	Chek1	Camk1	Chkb	Fn3krp	Dapk3
	Nek9													Pdgfrb		Cdk4		Agk	Csnk1g1	Ephb2		Map2k5	Nme4
	Pdxk													Prkaca		Ephb3		Bmpr2	Fyn			Stk3	Pik3cb
																Irak4		Brd4	Nuak2				Prkcb
																		Camk2a	Pfkp				Ulk3
																		Cdk14	Pikfyve
																		Cdk6
																		Csnk2a2
																		Epha4
																		Fn3k
																		Frk
																		Ipmk
																		Map2k4
																		Map3k12
																		Mapk1
																		Mapk14
																		Pak4
																		Prkce
																		Prkd2
																		Prkd3
																		Rock1
																		Rps6ka5
																		Stk38
																		Syk
																		Taok1
																		Trim28

## Sheet: ST7_5D_upset
CEv3.down_G12.down_G8.down_G5.down_G1.down_E5.down_E4.down	G8.down_G5.down_G1.down_E5.down_E4.down	CEv3.down_G12.down_G8.down_E5.down	CEv3.down_G1.down_E5.down_E4.down	CEv3.down_G12.down_E5.down	CEv3.down_G8.down_E5.down	CEv3.down_G1.down_E4.down	CEv3.down_E5.down_E4.down	G8.down_G1.down_E4.down	CEv3.down_G8.down	CEv3.down_E5.down	CEv3.down_E4.down	G12.down_G8.down	G12.down_E4.down	G1.down_E5.down	CEv3.down	G8.down	G5.down	G1.down	E5.down	E4.down
Cdk1	Mapk9	Cdk2	Met	Tbk1	Slk	Gak	Ripk2	Csnk1e	Limk2	Map3k2	Mark2	Csk	Stk10	Map4k5	Abl2	Mapk8	Limk1	Fes	Fgfr2	Mark3
Epha2						Gsk3b					Prkaa1				Acvr1	Sik3		Map4k4	Ptk2b	Phkg1
Gsk3a						Ikbkb					Riok2				Cdk18			Tnik
Hck															Cdk9
hEGFR															Fer
Rps6ka4															Jak1
															Map2k1
															Map2k2
															Map3k11
															Mylk
															Pdk3
															Rps6ka6
															Src
															Stk4
															Taok3
															Ttk
															Yes1

## Sheet: ST8_EGFRi_sig
EGFRi_sig_up	EGFRi_sig_down
Cdk14	Src
Bmpr2	Map2k1
Csnk2a2	Ttk
Mapk14	Acvr1
Mapk1	Jak1
Rock1	Fer
Epha4	Yes1
Taok1	Cdk18
Trim28	Abl2
Ipmk	Map2k2
Pak4	Mylk
Prkd2	Map3k11
Rps6ka5	Cdk9
Prkd3	Stk4
Stk38	Rps6ka6
Frk	Taok3
Brd4	Pdk3
Camk2a
Map2k4
Acvr1b
Cdk6
Fn3k
Agk
Prkce
Syk
Map3k12

## Sheet: ST9_5E_upset
G5_BL_sig_EGFRi_sig	G8_BL_sig_EGFRi_sig	OL_BL_sig_EGFRi_sig	E5_BL_sig	G1_BL_sig	G5_BL_sig	G8_BL_sig	G12_BL_sig	OL_BL_sig	EGFRi_sig
Jak1	Prkd3	Bmpr2	Gsk3b	Chkb	Axl	Bmpr1a	Braf	Csnk1e	Abl2
Prkce		Fn3k	Mapk10		Brsk2	Csnk2a1	Cdk1	Ddr1	Acvr1
Stk38		Rock1	Phkg2		Bub1b	Mapk8	Cdk4	Dstyk	Acvr1b
		Rps6ka6	Pik3r4		Cdk13	Mark2	Jak3	Ephb2	Agk
					Chek2	Nrbp1		Ephb3	Brd4
					Chka	Ulk1		Fgfr2	Camk2a
					Clk3			Hck	Cdk14
					Dck			Ilk	Cdk18
					Fn3krp			Irak4	Cdk6
					Ikbke			Mapk3	Cdk9
					Lrrk2			Mapk7	Csnk2a2
					Lyn			Mast4	Epha4
					Mark3			Mknk2	Fer
					Nek3			Pdgfrb	Frk
					Nek9			Prkdc	Ipmk
					Prkaa1			Ripk2	Map2k1
					Prkacb			Rock2	Map2k2
					Rps6kc1			Rps6ka1	Map2k4
					Stk38l			Srpk1	Map3k11
					Tesk1				Map3k12
					Tnk2				Mapk1
									Mapk14
									Mylk
									Pak4
									Pdk3
									Prkd2
									Rps6ka5
									Src
									Stk4
									Syk
									Taok1
									Taok3
									Trim28
									Ttk
									Yes1
